# Supplementary material for: Physical Activity, Psychological and Functional Outcomes in Non-Ambulatory Stroke Patients during Rehabilitation—A Pilot Study
Source: J Clin Med. 2022 Dec 7;11(24):7260. doi: 10.3390/jcm11247260 (PMC9781234; doi:10.3390/jcm11247260)
Supplement: Supplementary file 1 [file jcm-11-07260-s001.zip]

Archive with 1 entries (1 files):
- jcm-1975155-supplementary.pdf
